# Supplementary material for: Mitochondria Isolated from Hearts Subjected to Ischemia/Reperfusion Benefit from Adenine Nucleotide Translocase 1 Overexpression
Source: Membranes (Basel). 2021 Oct 29;11(11):836. doi: 10.3390/membranes11110836 (PMC8619488; doi:10.3390/membranes11110836)
Supplement: Supplementary file 1 [file membranes-11-00836-s001.zip]

Archive with 1 entries (1 files):
- membranes-1282710-supplementary.pdf
